# Supplementary material for: “That Would Give the Kids a Little Challenge to the Brain!” Co-Investigating the Child Food Insecurity Experiences Scale (CFIES) with School Aged Children: A Qualitative Cognitive Interview Study
Source: Nutrients. 2026 Jul 14;18(14):2303. doi: 10.3390/nu18142303 (PMC13416180; doi:10.3390/nu18142303)
Supplement: Supplementary file 1 [file nutrients-18-02303-s001.zip]

Archive with 2 entries (2 files):
- SUPP_Supplementary file S1. COREQ_Checklist_20260616.pdf
- SUPP_Supplementary table S2.pdf
